# Supplementary material for: Immediate Adverse Events Following COVID-19 Vaccination in Australian Pharmacies: A Retrospective Review
Source: Vaccines (Basel). 2022 Nov 29;10(12):2041. doi: 10.3390/vaccines10122041 (PMC9787804; doi:10.3390/vaccines10122041)
Supplement: Supplementary file 1 [file vaccines-10-02041-s001.zip]

Archive with 3 entries (3 files):
- Figure S1 - IAEFI Recording Form.png
- Table S1 - MedDRA Terms by Brand and Dose.pdf
- Table S2 - Management.pdf
